# Supplementary material for: Reliability of the standard goniometry and diagrammatic recording of finger joint angles: a comparative study with healthy subjects and non-professional raters
Source: BMC Musculoskelet Disord. 2013 Jan 9;14:17. doi: 10.1186/1471-2474-14-17 (PMC3557198; doi:10.1186/1471-2474-14-17)
Supplement: Additional file 3 — Standard angles. This additional file includes angles of the try-angles and calculation of the standard differences. [file 1471-2474-14-17-S3.xls]

## Sheet: Standard angles All
V.Macionis. Reliability of the standard goniometry and diagrammatic recording of finger joint angles: a comparative study with healthy subjects and non-professional raters. Additional file 3
	Double click red-bordered cells to see calculation formula; ID = identification; FLEX= Imitated position of flexion; EXT = imitated position of extension; MCP = metacarpophalangeal joint; PIP = proximal interphalangeal joint; DIP = distal interphalangeal joint.
	Red font = rater's ID
	ANGLES OF TRY-ANGLES (STANDARD ANGLES)																										CALCULATION OF THE STANDARD DIFFERENCES BETWEEN ANGLES OF SHARED TRY-ANGLES (STUDY PARTS I-B & II-B)
				INDIVIDUAL SETS (STUDY PARTS I-A & II-A)										SHARED SETS (STUDY PARTS I-B & II-B)
																													EXTENSION				FLEXION
	Try-angle set	Subject ID (Study Stage I)	Subject ID (Study Stage II)	MCP FLEX (degrees)	PIP FLEX (degrees)	DIP FLEX (degrees)	MCP EXT (degrees)	PIP EXT (degrees)	DIP EXT (degrees)		Try-angle set	Rater ID (Study Stage I)	Rater ID (Study Stage II)	PIP EXT	PIP FLEX	PIP EXT	PIP FLEX	PIP EXT	PIP FLEX	PIP EXT	PIP FLEX	PIP EXT	PIP FLEX	PIP EXT	PIP FLEX			Rater ID	Angle of try-angle	Angle of baseline try-angle	Standard difference		Angle of try-angle	Angle of baseline try-angle	Standard difference
	Individual 1	Z-1	W-1	47	70	60	5	32	17		Shared 1	W-11	Z-11	5	47	19	58	24	54	7	65	14	50	10	45			W-11 & Z-11	7	5	2		47	45	2
	Individual 2	Z-2	W-2	45	73	56	7	29	21		Shared 2	W-12	Z-12	10	50	25	59	5	45	7	47	14	65	19	54				10	5	5		50	45	5
	Individual 3	Z-3	W-3	65	45	50	10	27	32																				14	5	9		54	45	9
	Individual 4	Z-4	W-4	50	67	72	25	5	9																				19	5	14		59	45	14
	Individual 5	Z-5	W-5	71	52	46	15	22	6																				24	5	19		65	45	20
	Individual 6	Z-6	W-6	55	62	50	32	12	5
	Individual 7	Z-7	W-7	62	56	67	20	16	12																			W-12 & Z-12	7	5	2		47	45	2
	Individual 8	Z-8	W-8	61	57	46	22	15	30																				10	5	5		50	45	5
	Individual 9	Z-9	W-9	67	50	66	12	20	27																				14	5	9		54	45	9
	Individual 10	Z-10	W-10	52	60	67	27	10	24																				19	5	14		58	45	13
	Individual 11	Z-11	W-11	57	66	55	30	7	20																				25	5	20		65	45	20
	Individual 12	Z-12	W-12	70	47	62	17	25	15
