# Supplementary material for: Reliability of the standard goniometry and diagrammatic recording of finger joint angles: a comparative study with healthy subjects and non-professional raters
Source: BMC Musculoskelet Disord. 2013 Jan 9;14:17. doi: 10.1186/1471-2474-14-17 (PMC3557198; doi:10.1186/1471-2474-14-17)
Supplement: Additional file 4 — Algorithm for sample size calculation. This additional file includes a calculation algorithm based on the formula described by Walter at al. [48]. [file 1471-2474-14-17-S4.xls]

## Sheet: Sample size algorithm
V.Macionis. Reliability of the standard goniometry and diagrammatic recording of finger joint angles: a comparative study with healthy subjects and non-professional raters. Additional file 4.
Algorithm for calculation of sample size for reliability studies
NOTES: Double click the cells with values to reveal Excel function layout.
20 observations per subject = 10 (raters) x 2 (trials).
Different angles of the same joint of each subject were planned.
ρ0 (ICC0) = for null hypothesis
ρ1 (ICC1) = for alternative hypothesis
n= number of observations per subject
k= number of subjects; see Walter at al. (1998) for other notations.
To check correcteness of the algorithm use example data presented by Walter at al. (1998). Insert your values for ρ0, ρ1, and n to calculate your k.
	ρ0 (ICC0)			0.75
	ρ1 (ICC1)			0.9
	θ0	ρ0/(1-ρ0)		3
	θ	ρ1/(1-ρ1)		9
	C0	(1+n*θ0)/(1+n*θ)		0.337017
	n			20
	Uα			-1.64485
	Uβ			-0.841621
	100(1-α)			95
	100(1-β)			80
	2*(Uα+Uβ)*(Uα+Uβ)*n			247.302
	(lnC0)*(lnC0)*(n-1)			22.4756
	lnC0			-1.08762
	k			12.0032
