# Supplementary material for: Reliability of the standard goniometry and diagrammatic recording of finger joint angles: a comparative study with healthy subjects and non-professional raters
Source: BMC Musculoskelet Disord. 2013 Jan 9;14:17. doi: 10.1186/1471-2474-14-17 (PMC3557198; doi:10.1186/1471-2474-14-17)
Supplement: Additional file 5 — Algorithms for concurrent assessment of intra-rater and inter-rater reliability. This additional file contains the following worksheets. Concurrent assessm algorithm Fx. This worksheet includes an algorithm for calculation of inter-rater and intra-rater ICCs and SEMs for the case of fixed rater effects using the formulae described by Eliasziw et al. [43]; Concurrent assessm algorithm R. This worksheet includes an algorithm for calculation of inter-rater and intra-rater ICCs and SEMs for the case of random rater effects using the formulae described by Eliasziw et al. [43]. [file 1471-2474-14-17-S5.xls]

## Sheet: Sample size algorithm
V.Macionis. Reliability of the standard goniometry and diagrammatic recording of finger joint angles: a comparison study with healthy subjects and non-professional raters
Algorithm for calculation of sample size for reliability studies
NOTEs: Double click the cells with values to reveal Excel function layout.
20 observations per subject = 10 (raters) x 2 (trials).
Different angles of the same joint of each subject were planned.
ρ0 (ICC0) = for null hypothesis
ρ1 (ICC1) = for alternative hypothesis
n= number of observations per subject
k= number of subjects; see Walter at al. (1998) for other notations.
To check correcteness of the algorithm use example data presented by Walter at al. (1998). Insert your values for ρ0, ρ1, and n to calculate your k.
	ρ0 (ICC0)			0.75
	ρ1 (ICC1)			0.9
	θ0	ρ0/(1-ρ0)		3
	θ	ρ1/(1-ρ1)		9
	C0	(1+n*θ0)/(1+n*θ)		0.337017
	n			20
	Uα			-1.64485
	Uβ			-0.841621
	100(1-α)			95
	100(1-β)			80
	2*(Uα+Uβ)*(Uα+Uβ)*n			247.302
	(lnC0)*(lnC0)*(n-1)			22.4756
	lnC0			-1.08762
	k			12.0032

## Sheet: Concurrent assessm algorithm Fx
V.Macionis. Reliability of the standard goniometry and diagrammatic recording of finger joint angles: a comparative study with healthy subjects and non-professional raters. Additional file 5.
Algorithm for calculation of Inter-rater reliability (ICC) and standard error of measurement (SEM)
FIXED Rater (=Goniometer) Effects
This is a replication of intergoniometer (= interrater) reliability analysis presented by Eliasziw et al. (1994)
NOTES: Double click cells with values to see appropriate calculation formulae. Compare values in the red-bordered cells with appropriate results presented by Eliasziw et al. (1994).
Insert your values for n, m, t, and apprppriate mean squares to find your ICC and SEM
				Anova Table from SPSS Anova Output [run with Eliasziw et al. (1994) data]							RESULTS (compare with those obtained by Eliasziw et al. (1994)
Rater = Goniometer; Gn = Goniometer; Sb = subject; Tr = trial											Reliability				Varinace components
	Abbreviations	Values		Source		Type III Sum of Squares	df	Mean Square	F	Sig.
Number of subjects	n	29		Intercept	Hypothesis	95.6379	1	95.6379	0.305767	0.584678	ρ(ICC)interrater, fixed			0.961255	σ2R	0.915435
Number of repeated measuremetns	m	3			Error	8757.86	28	312,781a							σ2s	51.9875
Number of raters	t	2		Subject	Hypothesis	8757.86	28	312.781	69.4942	2.25387e-19	One-sided lower-limit CI interrater, fixed			0.935352	σ2SR	1.21494
Degrees of freedom	n-1	28			Error	126.023	28	4,501b							σ2e	0.856
Degrees of freedom	m-1	2		Goniometer	Hypothesis	84.1437	1	84.1437	18.6952	0.000175413	Hypothesis test interrater (H0: ρ0=0.6 vs H1: ρ>0.6)			2.04033e-11
Degrees of freedom	t-1	1			Error	126.023	28	4,501b
Numerator for calculation of degrees of freedom for F2 calculation	Nv2	3.45827e+06		Goniometer * Subject	Hypothesis	126.023	28	4.50082	5.25599	8.49151e-11	SEM inter rater fx			1.43908
Denominator for calculation of degrees of freedom for F2 calculation	Dv2	67730.2			Error	99.3333	116	0.856						1.43908
Degrees of freedom for F2 calculation	v2(N/D)	51.0595		Superscript from Subject * Goniometer Mean square error was deleted.
F value for inter-rater reliability confidence interval construction	F2	1.69731
Degrees of freedom	(n-1)*(t-1)	28
Minimum level of reliability for hypothesis test (H0: ρ0=0.6 vs H1: ρ>0.6)	ρ0	0.6
F value for inter-rater hypothesis test	F inter	17.3735
Degrees of freedom	n(m-1)	58
F value for intra-rater reliability confidence interval construction	F3	1.67055
F value for intra-rater hypothesis test	F intra	33.218
Variance component (subject)	σ2s
Variance component (rater or goniometer)	σ2R
Variance component (subject x rater)	σ2SR
Variance component (error)	σ2e
Mean square (subject)	MSS
Mean square (rater or goniometer)	MSR
Mean square (subject x rater)	MSSR
Mean square (error)	MSE
																	→→
								Layout of some calculations									→→
																	→→
				Calcualtion of v2		(n-1)*(t-1)*{n*[1+(t-1)*ρfx]*MSSR+n*t*(m-1)*ρfx*MSE}2 / {n*[1+(t-1)*ρfx]}2*MSSR2+(n-1)*(t-1)*n*t*(m-1)*ρfx2*MSE2											→→
					(n-1)*(t-1)												→→				28
					[1+(t-1)*ρfx]												→→				1.96126
					n*[1+(t-1)*ρfx]												→→				56.8764
					n*[1+(t-1)*ρfx]*MSSR												→→				255.991
					n*t*(m-1)*ρfx*MSE																95.4488
					n*[1+(t-1)*ρfx]*MSSR+n*t*(m-1)*ρfx*MSE																351.439
					{n*[1+(t-1)*ρfx]*MSSR+n*t*(m-1)*ρfx*MSE}2												→→				123510
				Nv2	(n-1)*(t-1)*{n*[1+(t-1)*ρfx]*MSSR+n*t*(m-1)*ρfx*MSE}2												→→				3.45827e+06
																	→→
																	→→
					[1+(t-1)*ρfx]												→→				1.96126
					n*[1+(t-1)*ρfx]												→→				56.8764
					{n*[1+(t-1)*ρfx]}2												→→				3234.93
					{n*[1+(t-1)*ρfx]}2*MSSR2																65531.1
					n*t*(m-1)*ρfx2*MSE2												→→				78.5386
					(n-1)*(t-1)*n*t*(m-1)*ρfx2*MSE2																2199.08
				Dv2	{n*[1+(t-1)*ρfx]}2*MSSR2+(n-1)*(t-1)*n*t*(m-1)*ρfx2*MSE2																67730.2
				v2(N/D)																	51.0595
				F inter calculation			((1-ρ0)/(1+(t-1)*ρ0))*(MSS/MSSR)
					(1-ρ0)																0.4
					1+(t-1)*ρ0																1.6
					(1-ρ0)/((1+(t-1)*ρ0))																0.25
					(MSS/MSSR)																69.4942
				Finter	((1-ρ0)/(1+(t-1)*ρ0)*(MSS/MSSR)																17.3735
				Variance components calculation
				σ2s = MSS-MSE / m*t																	51.9875
				σ2R = MSR-MSSR / m*n																	0.915435
				σ2R = MSSR-MSE / m																	1.21494
				σ2e = MSE																	0.856

## Sheet: Concurrent assessm algorithm Rn
V.Macionis. Reliability of the standard goniometry and diagrammatic recording of finger joint angles: a comparative study with healthy subjects and non-professional raters. Additional file 5.
Algorithm for calculation of Inter-rater and Intra-rater (=goniometer) reliability (ICC) and standard error of measurement (SEM)
RANDOM Rater Effects
NOTES: Data from Eliasziw et al. (1994). The authors did not run analysis for random rater effects. Double click cells with values to see appropriate calculation formulae. Find appropriate original formulae in Eliasziw et al. (1994).
Insert your values for n, m, t, and apprppriate mean squares to find your ICC and SEM
Rater = Goniometer; Gn = Goniometer; Sb = subject; Tr = trial
			Anova Table from SPSS Anova Outputa [run with Eliasziw et al. (1994) data]							RESULTS [not available in Eliasziw et al. (1994)]
										Reliability				Varinace components
			Source		Type III Sum of Squares	df	Mean Square	F	Sig.
n	29		Intercept	Hypothesis	95.6379	1	95.6379	0.243711	0.628901	ICCinterrater, rand			0.945069	Var(Gn)	0.915435	σ2R
m	3			Error	5714.66	14.5625	392,424a			LLimitCI nterrater, rand			0.853416	Var(Sb)	51.38	σ2s
t	2		Subject	Hypothesis	8757.86	28	312.781	69.4942	2.25387e-19	Hypothesis test interrater, rand			2.04033e-11	Var(Sb * Gn)	1.21494	σ2SR
n-1	28			Error	126.023	28	4,501b							Var(Sb * Gn * Trial)	0.856	σ2e
m-1	2		Goniometer	Hypothesis	84.1437	1	84.1437	18.6952	0.000175413
t-1	1			Error	126.023	28	4,501b			ICCintrarater, rand			0.984255
v1N	6.95124e+06		Subject * Goniometer	Hypothesis	126.023	28	4.50082	5.25599	8.49151e-11	LLimitCI ntrarater			0.983757
v1D	770585			Error	99.3333	116	0.856			Hypothesis test intrarater			2.32984e-26
v1(N/D)	9.02073		Superscript from Subject * Goniometer Mean square error was deleted.
F1	2.87426									SEMinter rand			1.72811
(n-1)*(t-1)	28												1.72811
p0	0.6									SEMintra			0.925203
Finter hyp	17.3735												0.925203
n(m-1)	58
F3	1
Fintra hyp	33.218
								Layout of some calculations
				v1Degrees of freedom
					v1N	Numerator	(n-1)*(t-1)*{t*ƥr*(MSR-MSSR)+n*[1+(t-1)*ƥr]*MSSR+n*t*(m-1)*ƥr*MSE}2
						(n-1)*(t-1)									→→	28
						t*ƥr*(MSR-MSSR)									→→	150.536
						[1+(t-1)*ƥr]									→→	1.94507
						n*[1+(t-1)*ƥr]*MSSR									→→	253.878
						n*t*(m-1)*ƥr*MSE									→→	93.8416
						{t*ƥr*(MSR-MSSR)+n*[1+(t-1)*ƥr]*MSSR+n*t*(m-1)*ƥr*MSE}2									→→	248259
					v1N	(n-1)*(t-1)*{t*ƥr*(MSR-MSSR)+n*[1+(t-1)*ƥr]*MSSR+n*t*(m-1)*ƥr*MSE}2									→→	6.95124e+06
					v1D	Denumerator	(n-1)*(t*ƥr)2*MSR2+{n*[1+(t-1)*ƥr]-t*ƥr}2*MSSR2+(n-1)*(t-1)*[n*t*(m-1)]*ƥr2*MSE2
						(n-1)*(t*ƥr)2*MSR2									→→	708253
						[1+(t-1)*ƥr]									→→	1.94507
						n*[1+(t-1)*ƥr]									→→	56.407
						t*ƥr									→→	1.89014
						{n*[1+(t-1)*ƥr]-t*ƥr}									→→	54.5169
						{n*[1+(t-1)*ƥr]-t*ƥr}2									→→	2972.09
						{n*[1+(t-1)*ƥr]-t*ƥr}2*MSSR2									→→	60206.8
						(n-1)*(t-1)									→→	28
						[n*t*(m-1)]									→→	116
						(n-1)*(t-1)*[n*t*(m-1)]*ƥr2*MSE2									→→	2125.65
					v1D	(n-1)*(t*ƥr)2*MSR2+{n*[1+(t-1)*ƥr]-t*ƥr}2*MSSR2+(n-1)*(t-1)*[n*t*(m-1)]*ƥr2*MSE2									→→	770585
					v1(N/D)	v1N/v1D									→→	9.02073
					Hypothesis test Intrarater (Fintra hyp)
						1-ƥ0										0.4
						1+(m-1)*ƥ0										2.2
						(1-ƥ0)/(1+(m-1)*ƥ0)										0.181818
						MSSR/t										2.25041
						(MSSR/t)/MSE										2.62898
						(1-ƥ0/1+(m-1)*ƥ0)*((MSSR/t)/MSE)										0.477997
					LLimitCI nterrater rand			((n*(MSS-F1*MSSR))/((n*MSS+F1*[t*(MSR-MSSR)+n*(t-1)*MSSR+n*t*(m-1)*MSE]))
						Numerator
						(MSS-F1*MSSR)										299.844
						((n*(MSS-F1*MSSR))										8695.48
						Denominator
						n*MSS										9070.64
						t*(MSR-MSSR)										159.286
						n*(t-1)*MSSR										130.524
						n*t*(m-1)*MSE										99.296
						F1*[t*(MSR-MSSR)+n*(t-1)*MSSR+n*t*(m-1)*MSE]										1118.39
						((n*MSS+F1*[t*(MSR-MSSR)+n*(t-1)*MSSR+n*t*(m-1)*MSE]))										10189
			LLimitCI nterrater rand			((n*(MSS-F1*MSSR))/((n*MSS+F1*[t*(MSR-MSSR)+n*(t-1)*MSSR+n*t*(m-1)*MSE]))										0.853416
					LLimitCI ntrarater		((MSS/t)-F3*MSE))/((MSS/t)+F3*(m-1)*MSE))
						MSS/t										156.39
						((MSS/t)-F3*MSE))										155.534
						((MSS/t)+F3*(m-1)*MSE))										158.102
			LLimitCI ntrarater			((MSS/t)-F3*MSE))/((MSS/t)+F3*(m-1)*MSE))										0.983757
