# Supplementary material for: Reliability of the standard goniometry and diagrammatic recording of finger joint angles: a comparative study with healthy subjects and non-professional raters
Source: BMC Musculoskelet Disord. 2013 Jan 9;14:17. doi: 10.1186/1471-2474-14-17 (PMC3557198; doi:10.1186/1471-2474-14-17)
Supplement: Additional file 8 — Summary of the descriptive statistics. Includes a summary table of the essential descriptive statistics of both the study parts. [file 1471-2474-14-17-S8.xls]

## Sheet:  Descriptive statistics
	V.Macionis. Reliability of the standard goniometry and diagrammatic recording of finger joint angles: a comparative study with healthy subjects and non-professional raters. Additional file 8.
	Descriptive statistics: mean (standard deviation) [min - max]
	Position, Study part, Goniometer	MCP	PIP	DIP	N
	EXT, I-A*, PGn	19.5 (9.0) [2 – 45]	20.8 (9.6) [1 – 50]	20.7 (10.3) [5 – 51]	120
	SGn	20.2 (9.1) [5 – 46]	21.1 (10.5) [0 – 50]	21.0 (10.4) [2 – 53]	120
	II-A*, PGn	16.8 (8.6) [1 – 34]	20.1 (8.8) [5 – 38]	21.1 (9.3) [5 – 46]	120
	SGn	18.2 (9.1) [1 – 35]	21.5 (9.8) [3 – 42]	22.4 (9.9) [4 – 44]	120
	I-B, PGn	n/d	15.3 (7.0) [1 – 33]	n/d	144
	SGn	n/d	15.7 (8.2) [0 – 37]	n/d	144
	II-B, PGn	n/d	16.9 (6.7) [2 – 34]	n/d	144
	SGn	n/d	16.5 (7.6) [2 – 39]	n/d	144
	FLEX, I-A*, PGn	58.8 (8.0) [39 – 78]	59.8 (10.3) [41 – 84]	60.0 (10.1) [33 – 84]	120
	SGn	58.6 (7.6) [42 – 73]	60.0 (10.3) [39 – 80]	60.4 (9.6) [39 – 82]	120
	II-A*, PGn	58.1 (10.0) [39 – 90]	58.9 (8.6) [40 – 77]	59.6 (8.5) [39 – 75]	120
	SGn	9.5 (10.0) [40 – 84]	61.6 (8.6 [41 – 80]	60.3 (8.3) [43 – 78]	120
	I-B, PGn	n/d	53.5 (8.8) [22 – 73]	n/d	144
	SGn	n/d	54.9 (9.4) [15 – 79]	n/d	144
	II-B, PGn	n/d	53.7 (8.3) [38 – 77]	n/d	144
	SGn	n/d	53.8 (8.1) [35 – 77]	n/d	144
	MCP = metacarpophalangeal joint; PIP = proximal interphalangeal joint; DIP = distal interphalangeal joint; EXT, FLEX= position of imitated incomplete extension and flexion, respectively; PGn = paper goniometer; SGn = standard finger goniometer; N = number of measurements across all raters and subjects; n/d = not done. * includes Trial 1 only.
